# Supplementary material for: Surveillance of Viral Encephalitis in the Context of COVID-19: A One-Year Observational Study among Hospitalized Patients in Dakar, Senegal
Source: Viruses. 2022 Apr 22;14(5):871. doi: 10.3390/v14050871 (PMC9145710; doi:10.3390/v14050871)
Supplement: Supplementary file 1 [file viruses-14-00871-s001.zip]

Archive with 1 entries (1 files):
- viruses-1631538-supplementary.pdf
